# Supplementary material for: Feline communication strategies when presented with an unsolvable task: the attentional state of the person matters
Source: Anim Cogn. 2021 Apr 2;24(5):1109–19. doi: 10.1007/s10071-021-01503-6 (PMC8360888; doi:10.1007/s10071-021-01503-6)
Supplement: Supplementary file 2 — Supplementary file2 (XLSX 24 kb) [file 10071_2021_1503_MOESM2_ESM.xlsx]

## Sheet: Raw Data
							Latency (s)		Duration(s)						Frequency
Pet	Sex	Age	Caregiver	Attentive(Y)/Inattentive(N)	Consume treat within 15s	test type	1st gaze at caregiver	1st prox to container	Contact w/ caregiver	interaction w/ container	prox to container	prox to caregiver	Gaze at caregiver	Gaze at container	prox to container	prox to caregiver	Gaze caregiver	Gaze Container	Gaze alteration	Vocalization	Sequential behavior:container to caregiver	Sequential behavior:caregiver to container	Sequential Behvaior
3	SF	11.52	Emily	Y	Y	Solvable	10.367	2.767	5.833	6.133	21.533	16.233	10.2	0	4	5	8	0	0	0	3	1	4
4	NM	9.21	Emily	N	N	Solvable	54.333	27.2	49.133	26.033	34.7	51.867	3.433	0	1	2	5	0	0	0	2	1	3
5	NM	9.72	Emily	Y	N	Solvable	2.467	8.467	0.8	10.333	31.567	9.633	6.2	0	5	4	7	0	0	0	5	2	7
6	NM	10.25	Emily	N	Y	Solvable	25.7	1	19.433	4.833	54.4	28.5	4.6	4.733	3	5	6	2	0	0	7	4	11
7	NM	8.97	Emily	Y	Y	Solvable	.	1.6	2.8	13.6	22.167	7.933	0	0	1	3	0	0	0	27	1	0	1
9	NM	5.99	Emily	Y	Y	Solvable	12.367	4.033	0	16.9	51.967	0	14.267	0	3	0	11	0	0	0	4	0	4
11	NM	3.43	Emily	N	N	Solvable	102.533	27.633	47.767	16.067	27.6	55.933	3.633	1.233	2	3	1	3	0	0	3	2	5
15	NM	6.99	Emily	Y	Y	Solvable	1.4	5.5	0.833	5.1	15.9	14	9.467	0	4	8	7	0	0	0	4	2	6
16	NM	8.27	Emily	N	N	Solvable	32.533	18.433	6.667	10.933	20.933	50.5	2.1	0	2	7	5	0	0	0	3	0	3
17	SF	6.28	Leslie	N	Y	Solvable	39.033	1.7	42.233	8.9	20.033	57.5	6.3	2.2	3	4	4	2	0	0	3	3	6
18	NM	1.99	Leslie	N	N	Solvable	35.1	66.867	12.833	7.4	13.667	30.467	2.567	0	1	4	5	0	0	0	1	1	2
19	NM	5.61	Leslie	Y	Y	Solvable	23.667	1.2	91.633	12.633	23.833	93.133	5.333	0	1	1	7	0	0	0	1	0	1
20	NM	11.14	Leslie	N	Y	Solvable	14.133	0.567	14.5	7	17.567	32.967	3.067	0	3	6	5	0	0	0	2	1	3
22	NM	11.14	Leslie	Y	Y	Solvable	10.7	0.8	7.98	5.927	19.567	40.44	11.333	0	5	11	10	0	0	1	4	3	7
23	NM	10.22	Leslie	Y	Y	Solvable	0.967	3.167	1	6.133	22.267	10	1.267	1.8	3	4	3	2	1	0	2	2	4
24	NM	11.14	Leslie	N	N	Solvable	1.067	10.867	0.6	6.5	18.3	13.1	7.533	1.333	3	4	10	2	1	0	2	2	4
25	NM	9.98	Leslie	Y	Y	Solvable	15.667	1.833	15.367	16.967	36.133	35.2	3.567	0	5	7	6	0	0	0	5	4	9
27	SF	11.59	Leslie	N	Y	Solvable	38.133	1.2	0	14.567	37	5.567	4.667	1.367	5	3	9	2	2	0	4	1	5
28	SF	5.58	Leslie	Y	N	Solvable	1.333	16.4	12.733	6.033	12.267	60	4.8	0	1	7	6	0	0	0	2	1	3
29	NM	11.58	Leslie	N	Y	Solvable	24.9	0.633	0	9.667	29.033	0	3.133	1.4	2	0	6	1	0	0	2	2	4
36	NM	9.96	Emily	N	Y	Solvable	77.033	0.867	13.867	4.067	22.3	51.567	0.4	0.4	5	6	1	1	0	0	4	3	7
38	NM	11.42	Emily	Y	Y	Solvable	51.633	2.4	0	4.267	15.633	0	0.6	1.4	2	0	1	1	0	8	0	0	0
45	NM	9.33333	Leslie	N	Y	Solvable	77.467	0.433	29.633	0.767	10.7	37.267	3.333	2.133	2	2	3	2	1	0	2	2	4
50	SF	3.75	Leslie	Y	Y	Solvable	.	0.6	88.267	7.267	14.5	93.633	0.567	1.867	2	4	1	5	1	0	2	6	8
51	NM	3.75	Leslie	N	Y	Solvable	11.1	0.7	14.467	5.667	15.133	24.367	3.433	1.933	2	3	4	3	1	5	5	0	5
53	NM	3	Leslie	Y	Y	Solvable	11.6	1	1.533	5.4	10.567	9.033	5.933	0.7	1	1	6	1	1	12	1	0	1
3	SF	11.52	Emily	Y	Y	Unsolvable	3	22.133	4.1	4.033	11.2	12.067	16.9	1.367	2	2	8	2	2	0	0	1	1
4	NM	9.21	Emily	N	N	Unsolvable	7.733	31.833	18.067	0.767	4.8	38.567	0.633	1.067	1	4	2	1	0	5	2	2	4
5	NM	9.72	Emily	Y	N	Unsolvable	1.967	6.6	2.767	2.833	15.367	39.267	17.7	1.133	3	8	11	2	1	1	2	3	5
6	NM	10.25	Emily	N	Y	Unsolvable	27.267	1.5	13.867	2.467	10.3	36.8	0.7	1.367	1	3	1	2	0	0	2	1	3
7	NM	8.97	Emily	Y	Y	Unsolvable	.	1.433	14.933	17.1	40.233	33.267	0	0.533	3	6	0	1	0	8	2	2	4
9	NM	5.99	Emily	Y	Y	Unsolvable	10.067	2.2	0	5.3	71.233	0	9.667	0	1	0	10	0	0	0	8	0	8
11	NM	3.43	Emily	N	N	Unsolvable	3.7	18.933	30.667	0	4.633	84.833	7.133	0	1	4	6	0	0	0	1	1	2
15	NM	6.99	Emily	Y	Y	Unsolvable	1.4	4.1	0.367	18.067	25.133	15.5	2.9	1.067	3	5	6	2	0	0	2	4	6
16	NM	8.27	Emily	N	N	Unsolvable	0.533	39.9	1.433	1.633	7.267	34.333	4.667	0	1	7	4	0	0	0	1	0	1
17	SF	6.28	Leslie	N	Y	Unsolvable	30.8	1.367	21.2	4.367	7.033	42.9	3.433	3.033	1	2	5	4	2	0	1	1	2
18	NM	1.99	Leslie	N	N	Unsolvable	51.5	46.6	4.133	3.233	6.067	9.267	1.433	0	1	2	2	0	0	0	1	0	1
19	NM	5.61	Leslie	Y	Y	Unsolvable	12.333	1.067	102.5	6.833	13.233	103.733	5.4	0	1	1	5	0	0	0	2	0	2
20	NM	11.14	Leslie	N	Y	Unsolvable	99.9	0.6	1.633	59.133	86.267	7.733	0.933	0	3	1	1	0	0	0	1	0	1
22	NM	11.14	Leslie	Y	Y	Unsolvable	15.267	0.833	0	16.5	23.733	6.533	6.5	1.433	2	3	6	1	0	3	1	1	2
23	NM	10.22	Leslie	Y	Y	Unsolvable	0.5	6.1	2.933	34.133	45.267	16.1	1.6	0	5	4	2	0	0	0	3	3	6
24	NM	11.14	Leslie	N	N	Unsolvable	6.667	12.867	0	0	3.633	0	3.667	0.467	1	0	4	1	1	0	1	0	1
25	NM	9.98	Leslie	Y	Y	Unsolvable	6.4	1.533	18.467	6.1	15.633	28.9	6.4	2.733	3	4	7	2	1	0	3	1	4
27	SF	11.59	Leslie	N	Y	Unsolvable	14.567	1.367	0	21.433	91.033	0	9.567	3.933	3	0	8	4	3	0	3	1	4
28	SF	5.58	Leslie	Y	N	Unsolvable	1.8	26.933	9.433	1.367	5.333	44.433	9.9	4.667	1	7	7	3	1	0	2	3	5
29	NM	11.58	Leslie	N	Y	Unsolvable	32.033	0.6	0	18.467	31.1	0	3.533	0.7	1	0	5	1	1	0	1	0	1
36	NM	9.96	Emily	N	Y	Unsolvable	10.133	0.867	11.133	18.733	29.733	73.1	6.167	2.367	3	2	6	3	1	0	4	6	10
38	NM	11.42	Emily	Y	Y	Unsolvable	24.9	5.2	0	21.367	39.633	0	4	0.733	2	0	4	1	0	2	2	0	2
45	NM	9.33333	Leslie	N	Y	Unsolvable	60.733	0.733	17.267	8.533	14.533	44.933	2	0.5	1	1	3	1	0	0	1	1	2
50	SF	3.75	Leslie	Y	Y	Unsolvable	3.833	0.5	20.933	8.967	16.5	57.567	10.467	0.367	4	9	12	1	1	4	5	3	8
51	NM	3.75	Leslie	N	Y	Unsolvable	15.933	0.933	14.067	4.6	6.067	33.467	4.433	2.5	1	5	8	4	3	8	2	1	3
53	NM	3	Leslie	Y	Y	Unsolvable	3.067	0.7	4.467	7.6	28.767	17.067	9.4	0.3	3	2	7	2	2	8	5	1	6

## Sheet: Results
Main Effect
Output	Test Type (LS means)						Attentional state						Age (LS means)
	Solvable	SE	Unsolvable	SE	Statistics	P-value	No Gaze	SE	Gaze	SE	Statistics	P-value	Age<=7	SE	Age>7	SE	Statistics	P-value
Dur_GazeFood	0.8705	0.2432	1.1693	0.2432	-0.92	0.3712	1.265	0.258	0.7748	0.2486	1.38	0.1836	1.0424	0.2852	0.9975	0.2248	0.12	0.9025
Dur_Gazeowner	4.781	0.7832	5.8349	0.7832	-1.18	0.2521	3.8765	0.9177	6.7395	0.8844	-2.26	0.0336	5.737	1.0147	4.8789	0.7998	0.66	0.5176
Dur_interaction_w_container	8.6839	1.9844	10.7789	1.9844	-0.76	0.4441	9.3684	2.0333	10.0944	1.9595	-0.26	0.7978	7.5124	2.2482	11.9503	1.7722	-1.54	0.1337
Dur_interaction_w_owner	20.5028	4.4729	14.1357	4.4729	2.09	0.0481	18.2001	6.0118	16.4384	5.7938	0.21	0.8326	26.1795	6.6472	8.4591	5.2397	2.08	0.0509
Dur_proxfood	22.8363	3.8234	24.1618	3.8234	-0.28	0.7814	22.3574	4.2573	24.6407	4.1029	-0.39	0.697	19.245	4.7072	27.7531	3.7105	-1.41	0.1707
Dur_proxowner	34.1304	5.2529	32.2661	5.2529	0.54	0.5846	36.2739	7.0848	30.1227	6.8279	0.63	0.5412	42.9568	7.8336	23.4397	6.175	1.95	0.0622
Freq_GazeFood	1.0962	0.2571	1.5192	0.2571	-1.3	0.2089	1.5962	0.2851	1.0192	0.2748	1.47	0.1558	1.5577	0.3152	1.0577	0.2485	1.24	0.224
Freq_Gazealter	0.3269	0.1595	0.75	0.1595	-2.67	0.0132	0.6474	0.1978	0.4295	0.1907	0.8	0.4254	0.6218	0.2187	0.4551	0.1724	0.59	0.5618
Freq_Gazeowner	5.3698	0.5985	5.4852	0.5985	-0.16	0.8742	4.7446	0.6834	6.1105	0.6586	-1.45	0.1619	5.8634	0.7556	4.9916	0.5956	0.9	0.3775
Freq_Showingtotal	4.8417	0.5568	4.3802	0.5568	0.76	0.4524	4.4029	0.6678	4.819	0.6436	-0.45	0.6517	4.7584	0.7384	4.4635	0.582	0.31	0.7553
Freq_food_owner	2.8794	0.3351	2.2641	0.3351	1.41	0.1691	2.4016	0.3631	2.7419	0.35	-0.68	0.5071	2.716	0.4015	2.4275	0.3165	0.56	0.5765
Freq_owner_food	1.6354	0.3093	1.3661	0.3093	0.81	0.4246	1.3538	0.3735	1.6477	0.3599	-0.57	0.5719	1.4206	0.413	1.5809	0.3255	-0.3	0.7681
Freq_proxfood	2.6191	0.2395	1.8883	0.2395	2.56	0.0166	1.8523	0.2746	2.6551	0.2647	-2.12	0.0405	1.7697	0.3037	2.7377	0.2394	-2.49	0.0212
Freq_proxowner	3.9852	0.5389	3.1391	0.5389	1.48	0.1471	3.0523	0.6536	4.072	0.6299	-1.13	0.2615	3.498	0.7227	3.6262	0.5696	-0.14	0.8874
Freq_vocalization	2.0126	0.9178	1.4741	0.9178	0.64	0.5248	0.6492	1.1657	2.8375	1.1234	-1.36	0.1866	1.6312	1.2889	1.8555	1.016	-0.14	0.8927
Latency_1stgazeowner	27.0311	4.6897	17.2812	4.5693	1.51	0.1449	34.2603	4.6183	10.0521	4.7179	3.68	0.0013	21.7765	5.2142	22.5358	4.179	-0.11	0.9115
Latency_1stproxfood	8.6881	2.7402	9.8252	2.7402	-0.76	0.4576	13.3168	3.7678	5.1964	3.6311	1.56	0.1316	12.2603	4.166	6.2529	3.2839	1.13	0.27
Interaction
Parameter	Effect	Pr > F
Freq_othershowing_total	test_type	0.1346
Freq_othershowing_total	Gaze_Y_N	0.4564
Freq_othershowing_total	age_grp	0.8829
Freq_othershowing_total	test_type*Gaze_Y_N	0.0477
			Lsmeans	SE				Parameter	Effect	comparisons	Estimate	Standard Error	DF	t Value	Adj P
Freq_othershowing_total	test_type	Solvable	4.5148	0.5124				Freq_othershowing_total	test_type	Solvable v. Unsolvable	0.8846	0.5713	24	1.55	0.133
Freq_othershowing_total	test_type	Unsolvable	3.6302	0.5124				Freq_othershowing_total	Gaze_Y_N	N v. Y	-0.6341	0.8377	24	-0.76	0.4624
Freq_othershowing_total	Gaze_Y_N	N	3.7554	0.6079				Freq_othershowing_total	age_grp	<=7 v. >7	0.1282	0.8609	24	0.15	0.8823
Freq_othershowing_total	Gaze_Y_N	Y	4.3895	0.5858				Freq_othershowing_total	test_type Solvable	Gaze N v. Y	0.5582	1.014	24	0.55	0.5903
Freq_othershowing_total	age_grp	<=7	4.1366	0.6721				Freq_othershowing_total	test_type Unsolvable	Gaze N v. Y	-1.8264	1.014	24	-1.8	0.088
Freq_othershowing_total	age_grp	>7	4.0084	0.5298				Freq_othershowing_total	Gaze_Y_N N	Solvable v. Unsolvable	2.0769	0.808	24	2.57	0.0179
Freq_othershowing_total	test_type*Gaze_Y_N	Solvable Inattentive	4.7939	0.7299				Freq_othershowing_total	Gaze_Y_N Y	Solvable v. Unsolvable	-0.3077	0.808	24	-0.38	0.6985
Freq_othershowing_total	test_type*Gaze_Y_N	Unsolvable Inattentive	2.717	0.7299
Freq_othershowing_total	test_type*Gaze_Y_N	Solvable Attentive	4.2357	0.7116
Freq_othershowing_total	test_type*Gaze_Y_N	Unsolvable Attentive	4.5434	0.7116
